# Supplementary material for: Identification of 24-O-β-d-Glycosides and 7-Deoxy-Analogues of Okadaic Acid and Dinophysistoxin-1 and -2 in Extracts from Dinophysis Blooms, Dinophysis and Prorocentrum Cultures, and Shellfish in Europe, North America and Australasia
Source: Toxins (Basel). 2021 Jul 21;13(8):510. doi: 10.3390/toxins13080510 (PMC8402559; doi:10.3390/toxins13080510)
Supplement: Supplementary file 1 [file toxins-13-00510-s001.zip]

Archive with 2 entries (2 files):
- Tables S2 and S3.xlsx
- toxins-1267994 SU conversion.pdf
